# Supplementary material for: Regulatory T cells induce polarization of pro-repair macrophages by secreting sFGL2 into the endometriotic milieu
Source: Commun Biol. 2021 Apr 23;4:499. doi: 10.1038/s42003-021-02018-z (PMC8065041; doi:10.1038/s42003-021-02018-z)
Supplement: Supplementary file 4 — Supplementary Data 1 [file 42003_2021_2018_MOESM4_ESM.xls]

## Sheet: Fig1
Figure 1a (FGL2 concentration)				IPP-Figrue 1b (mean denstity)				IPP-Figure 1c (mean denstity)
ctrl	endometriosis			normal	eutopic	ectopic		normal	eutopic	ectopic
	I-II	III-IV		0.17124	0.128997	0.413653		0.14248	0.179937	0.227305
4.62537	10.625	20.425		0.167321	0.250518	0.441445		0.0346424	0.170104	0.288289
6.42764	11.9253	13.3558		0.278788	0.0948905	0.221118		0.0575758	0.189781	0.242237
6.87523	8.42535	14.6759		0.152124	0.244022	0.254875		0.104247	0.188044	0.109749
4.15169	10.575	15.1029		0.148951	0.120351	0.162558		0.0979021	0.10707	0.125115
6.94385	8.22512	19.3751		0.0515516	0.414245	0.275431		0.103103	0.12849	0.250861
7.47524	8.92564	13.8757		0.151007	0.129327	0.203676		0.102013	0.158654	0.307351
8.07588	9.85319	12.5502		0.0909091	0.274771	0.541551		0.181818	0.149542	0.10831
5.42501	8.47563	15.1235		0.112681	0.0559312	0.466019		0.125361	0.111862	0.332039
4.12209	11.0501	12.6105		0.040797	0.236453	0.324796		0.081594	0.172906	0.449593
4.41861	6.34302	10.0233		0.148817	0.183128	0.617083		0.0976331	0.206255	0.134165
5.24419	6.43023	7.79651		0.0503663	0.0773125	0.165388		0.007326	0.154625	0.130776
5.63954	8.68605	8.7907		0.0642549	0.210166	0.310493		0.12851	0.120331	0.320987
6.98837	7.33139	8.61628		0.0457921	0.335065	0.140006		0.0915842	0.17013	0.280012
4.96512	8.69186	12.186		0.220065	0.323622	0.123696		0.0401297	0.104724	0.104739
4.27907	7.78488	11.907		0.115385	0.232009	0.379456		0.130769	0.264017	0.275891
6.34302	10.0291	10.9419		0.113383	0.186144	0.130827		0.126766	0.272287	0.261653
8.92442	7.08721	8.46841		0.144841	0.32365	0.226896		0.209682	0.15473	0.453792
5.46698	6.25932	17.1805		0.0984252	0.154503	0.278118		0.19685	0.109007	0.556235
8.86499	5.63369	12.9982		0.0789473	0.246936	0.180678		0.0578947	0.193872	0.161357
6.37894	10.5825	6.38093		mean:0.1223	0.207315	0.171551		mean:0.1059	0.31463	0.143103
8.58803	16.9881	11.0109		SEM:0.01375	0.348944	0.217072		SEM:0.01179	0.169789	0.434143
4.43969	4.09171	mean:12.54		N=20	0.41654	0.180622		N=20	0.23308	0.361245
9.9044	11.6804	SEM:0.8005			0.118698	0.437637			0.10374	0.475274
9.30403	9.49101	N=21			0.102097	0.448008			0.104194	0.096016
10.4406	8.20236				0.146158	0.130131			0.292317	0.260261
6.41824	10.9914				0.176872	0.48595			0.175374	0.0671899
7.70169	11.7684				0.0994246	0.161587			0.105885	0.223175
8.29425	mean:9.117				0.139722	0.158848			0.279444	0.317695
5.3937	SEM:0.4939				0.288003	0.486344			0.476005	0.172688
6.63494	N=27				0.310663	0.471927			0.181326	0.101439
9.8335					0.345755	0.154718			0.169151	0.109437
4.21128					0.058872	0.328058			0.117744	0.256116
7.51577					0.102103	0.236453			0.204207	0.372906
1.25932					0.318605	0.22326			0.110966	0.109662
mean:6.517					0.244186	0.179651			0.1937	0.369964
SEM:0.354					0.0639535	0.190698			0.177513	0.175129
N=34					0.0988372	0.0916279			0.125931	0.259305
					0.196512	0.18605			0.147034	0.17034
					0.127907	0.284883			0.0979203	0.149203
					0.134302	0.290773			0.179503	0.195027
					0.0924418	0.087209			0.159167	0.182563
					0.122093	0.190698			0.162236	0.262362
					0.343023	0.44186			0.181805	0.718049
					0.143023	0.161047			0.288773	0.277627
					0.168605	0.174525			0.119597	0.183363
					0.131395	0.158941			0.160103	0.636022
					0.069186	0.107508			0.107444	0.473333
					mean:0.1945	mean:0.2645			mean:0.1759	mean:0.264
					SEM:0.01436	SEM:0.01948			SEM:0.0106	SEM:0.0212
					N=48	N=48			N=48	N=48
									﻿

## Sheet: Fig2
Figure 2a (FGL2 concentration)					Figure 2b (FGL2 mRNA)
cells isolated from PBMCs							2-deltadelta CT	mean fold change in gene expression	SEM
Treg	Sample1	168	mean:170.2		Treg (serve as control)	Sample1	0.586852	1	0.329
	Sample2	223	SEM:19.72			Sample2	0.705837
	Sample3	202				Sample3	0.162528
	Sample4	112				Sample4	1.68248
	Sample5	146				Sample5	1.8623
Teff	Sample1	/			Teff	Sample1	0.0115179	0.0170282	0.0046
	Sample2	/				Sample2	0.00252751
	Sample3	/				Sample3	0.017497
	Sample4	/				Sample4	0.0290123
	Sample5	/				Sample5	0.0245864
NK	Sample1	/			NK	Sample1	0.0146987	0.0211131	0.01168
	Sample2	/				Sample2	0.0188738
	Sample3	/				Sample3	0.00222719
	Sample4	/				Sample4	0.0369492
	Sample5	/				Sample5	0.0328165
Naive T	Sample1	76	mean:73.6		Naive T	Sample1	0.024391	0.049931	0.02763
	Sample2	57	SEM:6.439			Sample2	0.0253133
	Sample3	78				Sample3	0.0144461
	Sample4	94				Sample4	0.159947
	Sample5	63				Sample5	0.0255578
Mon	Sample1	/			Mon	Sample1	0.118874	0.0748001	0.01755
	Sample2	/				Sample2	0.0860268
	Sample3	/				Sample3	0.0710823
	Sample4	/				Sample4	0.0858596
	Sample5	/				Sample5	0.0121581
Mac	Sample1	/			Mac	Sample1	0.0876259	0.119566	0.0282
	Sample2	/				Sample2	0.19453
	Sample3	/				Sample3	0.172109
	Sample4	/				Sample4	0.102204
	Sample5	/				Sample5	0.0413595
ESC	Sample1	/			ESC	Sample1	0.00990059	0.0113894	0.00225
	Sample2	/				Sample2	0.009352
	Sample3	/				Sample3	0.0204739
	Sample4	/				Sample4	0.00657805
	Sample5	/				Sample5	0.0106426
EEC	Sample1	/			EEC	Sample1	0.0438397	0.0179498	0.00691
	Sample2	/				Sample2	0.012283
	Sample3	/				Sample3	0.0193498
	Sample4	/				Sample4	0.00709915
	Sample5	/				Sample5	0.00717722
	Figure 2c FGL2 concentration
		cells isolated from PF control or endometriosis(EMS)
	Treg-ctrll	Treg-EMS	Teff-ctrl	Teff-EMS	NK-ctrl	NK-EMS	Naive T-ctrl	Naive T-EMS	Mac-ctrl	Mac-EMS
Sample1	650	2692	111	123	64	56	390	1123	171	372
Sample2	641	2300	134	164	55	63	328	975	217	335
Sample3	747	2466	99	111	78	89	413	916	154	426
Sample4	826	1689	106	78	84	78	512	835	165	458
Sample5	509	2053	85	102	66	62	309	857	159	296
mean	674.6	2240	107	115.6	69.4	69.6	390.4	941.2	173.2	377.4
SEM	53.54	172.9	8.044	14.17	5.173	6.055	35.93	51.57	11.32	29.42

## Sheet: Fig3
Figure 3a FGL2 mRNA levels					Figure 3a FGL2 concentration
		2-deltadelta CT	mean fold change in gene expression	SEM		ctrl	Sample1	368	mean:308
ctrl	Sample1	0.427396	1	0.2156			Sample2	223	SEM:46.18
	Sample2	1.11803					Sample3	202
	Sample3	1.38872					Sample4	451
	Sample4	0.567324					Sample5	296
	Sample5	1.49853				IFN-γ	Sample1	889	mean:912.6
IFN-γ	Sample1	8.65181	14.4283	3.337			Sample2	878	SEM:59.41
	Sample2	13.6014					Sample3	1143
	Sample3	26.7155					Sample4	805
	Sample4	14.8692					Sample5	848
	Sample5	8.30383				IL-6	Sample1	383	mean:555
IL-6	Sample1	3.49218	5.03885	0.8003			Sample2	626	SEM:73.62
	Sample2	4.9527					Sample3	595
	Sample3	6.85452					Sample4	773
	Sample4	3.06411					Sample5	398
	Sample5	6.83074				IL-4	Sample1	876	mean:813.6
IL-4	Sample1	1.67337	2.13675	0.4072			Sample2	757	SEM:71.9
	Sample2	1.04832					Sample3	978
	Sample3	1.80853					Sample4	894
	Sample4	3.22106					Sample5	563
	Sample5	2.93245				IL-17A	Sample1	682	mean:695.6
IL-17A	Sample1	2.66207	4.82989	0.9758			Sample2	595	SEM:44.68
	Sample2	7.10164					Sample3	793
	Sample3	3.32374					Sample4	804
	Sample4	7.25288					Sample5	604
	Sample5	3.8091				TGF-β	Sample1	629	mean:651.2
TGF-β	Sample1	1.78404	1.95444	0.2769			Sample2	548	SEM:38.24
	Sample2	1.85842					Sample3	712
	Sample3	2.59484					Sample4	605
	Sample4	2.48034					Sample5	762
	Sample5	1.05457
Figure 3c NF-KB mRNA levels						Figure 3d STAT1 mRNA level
		2-deltadelta CT	mean fold change in gene expression	SEM				2-deltadelta CT	mean fold change in gene expression	SEM
ctrl	Sample1	0.976005	1	0.07491		ctrl	Sample1	1.09686	1	0.1044
	Sample2	0.99302					Sample2	1.33286
	Sample3	1.27735					Sample3	1.01055
	Sample4	0.924548					Sample4	0.797236
	Sample5	0.829077					Sample5	0.7625
IFN-γ	Sample1	84.0129	87.5322	7.676		IFN-γ	Sample1	139.127	165.841	20.49
	Sample2	107.674					Sample2	165.227
	Sample3	92.7705					Sample3	236.078
	Sample4	60.8851					Sample4	174.652
	Sample5	92.3186					Sample5	114.119
IL-6	Sample1	1.11876	1.52916	0.2673		IL-6	Sample1	60.0013	60.9035	8.864
	Sample2	2.28619					Sample2	43.4072
	Sample3	1.27283					Sample3	89.3822
	Sample4	2.03968					Sample4	41.6742
	Sample5	0.928319					Sample5	70.0527
IL-4	Sample1	1.16536	1.0929	0.1402		IL-4	Sample1	0.48023	0.962014	0.2079
	Sample2	0.877771					Sample2	0.686175
	Sample3	1.30966					Sample3	0.861853
	Sample4	1.43758					Sample4	1.09262
	Sample5	0.674113					Sample5	1.68919
IL-17A	Sample1	27.6043	26.3647	3.158		IL-17A	Sample1	0.883824	1.3704	0.2187
	Sample2	25.5883					Sample2	1.64166
	Sample3	33.191					Sample3	0.849389
	Sample4	30.6004					Sample4	1.51147
	Sample5	14.8395					Sample5	1.96566
TGF-β	Sample1	1.19914	0.926347	0.112		TGF-β	Sample1	0.84019	0.907252	0.1945
	Sample2	1.17313					Sample2	1.57089
	Sample3	0.819931					Sample3	0.995287
	Sample4	0.621544					Sample4	0.750975
	Sample5	0.817992					Sample5	0.37892
Figure 3e CEBPa mRNA levels
		2-deltadelta CT	mean fold change in gene expression	SEM
ctrl	Sample1	0.965664	1	0.1774
	Sample2	0.603372
	Sample3	1.54284
	Sample4	0.652511
	Sample5	1.23561
IFN-γ	Sample1	1.58645	1.95075	0.5672
	Sample2	1.24268
	Sample3	0.979392
	Sample4	1.79602
	Sample5	4.1492
IL-6	Sample1	1.37926	1.69899	0.271
	Sample2	0.910634
	Sample3	2.37514
	Sample4	2.22734
	Sample5	1.60256
IL-4	Sample1	1.65603	1.83526	0.6273
	Sample2	1.09251
	Sample3	4.23212
	Sample4	1.57471
	Sample5	0.62094
IL-17A	Sample1	4.35184	1.95525	0.6233
	Sample2	1.65813
	Sample3	1.26171
	Sample4	0.768323
	Sample5	1.73625
TGF-β	Sample1	10.3792	13.5236	1.983
	Sample2	11.4709
	Sample3	10.9602
	Sample4	13.6732
	Sample5	21.1345

## Sheet: Fig 4
Fig 4d FCM analysis for CD86+/CD163+/CD206+ cells											Fig 4e RT-PCR analysis for NOS2 and ARG1 MRNA levels
		CD86+					mean	SEM		THP-1			2-deltadelta CT	mean fold change in gene expression	SEM	U937		NOS2	2-deltadelta CT	mean fold change in gene expression	SEM
THP-1	ctrl	89.2	93	86.7	76.8	80.5	85.24	2.93		NOS2	ctrl	Sample1	0.7964	1	0.08119	NOS2	ctrl	Sample1	0.7028	1	0.116
	rFGL2	60.3	68.9	70.8	56.4	60.4	63.36	2.762				Sample2	0.9018					Sample2	0.8602
U937	ctrl	78.9	95.8	90.7	76.5	84.1	85.2	3.6				Sample3	1.1235					Sample3	1.3718
	rFGL2	59.4	69.9	65.1	50.2	65.8	62.08	3.409				Sample4	1.2467					Sample4	1.1352
												Sample5	0.9316					Sample5	0.93
		CD163					mean	SEM			rFGL2	Sample1	0.175095	0.442	0.07622		rFGL2	Sample1	0.3874	0.4366	0.02765
THP-1	ctrl	50.9	46.7	60.3	42.9	55.9	51.34	3.115				Sample2	0.408865					Sample2	0.42901
	rFGL2	69.8	70.9	72.9	58.9	65.2	67.54	2.503				Sample3	0.548635					Sample3	0.3972
U937	ctrl	40.2	37.8	45.9	38.6	55.4	43.58	3.277				Sample4	0.621679					Sample4	0.5423
	rFGL2	68.2	59.8	65.9	49.8	67.6	62.86	2.922				Sample5	0.4562					Sample5	0.4274
										ARG1	ctrl	Sample1	0.6892	1	0.1154	ARG1	ctrl	Sample1	0.7015	1	0.1108
		CD206					mean	SEM				Sample2	0.8102					Sample2	0.8423
THP-1	ctrl	50.4	45.8	52.7	39.6	49.6	47.62	2.292				Sample3	1.3156					Sample3	1.2996
	rFGL2	66.7	69.4	71.1	56.9	58.1	64.44	2.925				Sample4	1.1825					Sample4	1.2
U937	ctrl	44.2	40.9	53.6	32.7	55.8	45.44	4.233				Sample5	1.0025					Sample5	0.9566
	rFGL2	67.8	69.4	70.6	59.4	65.9	66.62	1.97			rFGL2	Sample1	4.46356	8.453	1.566		rFGL2	Sample1	15.1625	12.7175	1.795
												Sample2	12.858					Sample2	9.19196
Fig 4e ELISA analysis for IL-12p70 and IL-10 concentration												Sample3	5.343					Sample3	18.3386
THP-1		ctrl	rFGL2	U937		ctrl	rFGL2					Sample4	10.2447					Sample4	9.0181
IL-12p70	Sample1	114.5	76.5	IL-12p70	Sample1	126.1	107.5					Sample5	9.3573					Sample5	11.8764
	Sample2	112.7	87.2		Sample2	184.3	84.8
	Sample3	127.8	89.5		Sample3	169.2	93.4
	Sample4	156.2	62.6		Sample4	178.8	102.9
	Sample5	130.6	79.8		Sample5	120.5	92.6
	mean	128.36	79.12		mean	155.78	96.24
	SEM	7.803	4.761		SEM	13.51	4.021
THP-1		ctrl	rFGL2	U937		ctrl	rFGL2
IL-10	Sample1	65.4	146.5	IL-10	Sample1	71.6	184.5
	Sample2	50.6	154.3		Sample2	50.6	143.2
	Sample3	46.3	127.8		Sample3	59.3	167.7
	Sample4	47.8	136.7		Sample4	58.4	170.8
	Sample5	65.6	143.5		Sample5	62.3	160.4
	mean	55.14	141.76		mean	60.44	165.32
	SEM	4.286	4.49		SEM	3.393	6.772
Fig 4f FCM analysis of macrophages from MDM(monocyte-derived macrophages)
	CD86+			HLA-DR+			IL-6				Fig 4f ELISA analysis for IL-12p70 concentration
	crtl	rFGL2	pre-anti-CD32B +rFGL2	crtl	rFGL2	pre-anti-CD32B +rFGL2	crtl	rFGL2	pre-anti-CD32B +rFGL2			crtl	rFGL2	pre-anti-CD32B +rFGL2
Sample1	70.9	60.5	72.8	48.4	39.7	47.6	14.3	6.36	12.9		Sample1	107.3	66.8	119.6
Sample2	72.1	58.9	74.5	52.1	45.2	44.9	12.6	5.42	14.5		Sample2	138	82.2	107.7
Sample3	68.4	54.2	69.3	54.6	36.9	52.8	11.8	4.38	11.6		Sample3	141.33	88.8	136.8
Sample4	69.2	61.6	67.2	46.7	40.5	60.3	15.1	7.21	11.2		Sample4	100.9	99.6	89.4
Sample5	66.8	59.2	70.2	50.8	40.7	51.6	13.4	5.86	9.6		Sample5	153.6	80.5	102.6
mean	69.48	58.88	70.8	50.52	40.6	51.44	13.44	5.846	11.96		mean	128.226	83.58	111.22
SEM	0.9303	1.265	1.29	1.384	1.336	2.626	0.587	0.472	0.825		SEM	10.24	5.371	8.023
Fig 4g FCM analysis of macrophages from MDM(monocyte-derived macrophages)
	CD163+			CD206+			TGF-β				Fig 4g ELISA analysis for IL-10 concentration
	crtl	rFGL2	pre-anti-CD32B +rFGL2	crtl	rFGL2	pre-anti-CD32B +rFGL2	crtl	rFGL2	pre-anti-CD32B +rFGL2			crtl	rFGL2	pre-anti-CD32B +rFGL2
Sample1	5.16	15.5	5.88	3.12	9.97	2.16	40	55.5	40.6		Sample1	115.1	178.6	99
Sample2	7.42	16.38	6.94	2.59	10.61	3.46	38.7	58.3	36.5		Sample2	114	163.6	97.4
Sample3	6.02	14.29	4.98	4.29	11.68	5.57	35.4	46.9	32.8		Sample3	97.7	195.1	112
Sample4	5.96	11.29	7.04	5.26	14.49	6.01	36.5	50.3	34.9		Sample4	82.5	121.6	127.2
Sample5	8.41	17.25	9.15	3.02	12.87	3.06	36.9	49.8	38.7		Sample5	146.8	159.2	100.2
mean	6.594	14.942	6.798	3.656	11.924	4.052	37.5	52.16	36.7		mean	111.22	163.62	107.16
SEM	0.5817	1.036	0.6985	0.49	0.8088	0.7434	0.8204	2.068	1.373		SEM	10.72	12.25	5.636

## Sheet: Fig 5
Fig 5a-b FCM analysis of macrophages from MDM(monocyte-derived macrophages)
	CD86				HLA-DR				IL-6					Fig 5b ELISA analysis for IL-12p70 concentration
	Mφ	Mφ+Treg	Mφ+Treg+rhFGL2	Mφ+Treg+anti-FGL2	Mφ	Mφ+Treg	Mφ+Treg+rhFGL2	Mφ+Treg+anti-FGL2	Mφ	Mφ+Treg	Mφ+Treg+rhFGL2	Mφ+Treg+anti-FGL2			Mφ	Mφ+Treg	Mφ+Treg+rhFGL2	Mφ+Treg+anti-FGL2
Sample1	21.8	14.3	8.16	18.1	76.9	57.7	45.8	67.5	20.7	11.5	7.48	16.4		Sample1	167.2	90.9	53.5	126.8
Sample2	24.9	12.4	8.03	16.2	80.1	52.7	43.2	70.3	23.1	13.2	9.03	18.1		Sample2	218.9	96.5	66.3	127.5
Sample3	23.5	13.7	10.5	17	77.4	54.2	39.6	63.1	19.5	12.4	8.4	15.9		Sample3	189.2	89.4	50.8	146.4
mean	23.4	13.47	8.897	17.1	78.13	54.87	42.87	66.97	21.1	12.37	8.303	16.8		mean	191.77	92.27	56.87	133.57
SEM	0.8963	0.5608	0.8025	0.5508	0.9939	1.481	1.798	2.095	1.058	0.491	0.45	0.6658		SEM	14.98	2.161	4.781	3.09
Fig 5c-d FCM analysis of macrophages from MDM(monocyte-derived macrophages)
	CD163				CD206				TGF-β					Fig 5d ELISA analysis for IL-10 concentration
	Mφ	Mφ+Treg	Mφ+Treg+rhFGL2	Mφ+Treg+anti-FGL2	Mφ	Mφ+Treg	Mφ+Treg+rhFGL2	Mφ+Treg+anti-FGL2	Mφ	Mφ+Treg	Mφ+Treg+rhFGL2	Mφ+Treg+anti-FGL2			Mφ	Mφ+Treg	Mφ+Treg+rhFGL2	Mφ+Treg+anti-FGL2
Sample1	9.3	16.3	26.5	13	4.58	11.6	21.6	8.48	11.2	24.8	39.1	18.1		Sample1	40.6	87.5	111.2	63.6
Sample2	8.9	19.5	30.3	14.2	3.7	10.7	24.2	7.8	13.2	20.4	42.3	16.5		Sample2	45.4	96.5	120.6	62.2
Sample3	8.1	15.7	27.5	11.9	4.1	13.2	19.4	9.5	10.4	26.7	38.8	19.3		Sample3	58.6	85	118.9	77.8
mean	8.767	17.17	28.1	13.03	4.127	11.83	21.73	8.593	11.6	23.97	40.07	17.97		mean	48.2	89.67	116.9	67.53
SEM	0.3528	1.179	1.137	0.6642	0.2544	0.7311	1.387	0.494	0.8327	1.866	1.12	0.811		SEM	5.381	3.492	2.892	2.105

## Sheet: Fig 6
Fig 6a Western blot analysis for protein expression
NF-κB phosphorylation
	THP-1						U937
time(h)	0	0.25	0.5	1	2	24	0	0.25	0.5	1	2	24
Sample1	1.14316	0.797598	0.420541	0.353235	0.216775	1.12592	0.881615	0.897765	0.44881	0.43717	0.494238	0.857922
Sample2	1.2671	0.734646	0.455165	0.308638	0.251755	1.11698	0.955188	0.835502	0.474843	0.40416	0.37535	0.877172
Sample3	1.18753	0.701017	0.482234	0.36068	0.242264	1.24358	0.915105	0.856788	0.539458	0.48375	0.43469	0.795121
mean	1.199	0.7444	0.4526	0.3409	0.2369	1.162	0.9173	0.8634	0.4877	0.4417	0.4348	0.8434
SEM	0.03626	0.02831	0.01785	0.01625	0.01044	0.04079	0.02127	0.01827	0.02695	0.02309	0.03432	0.02477
ERK phosphorylation
	THP-1						U937
time(h)	0	0.25	0.5	1	2	24	0	0.25	0.5	1	2	24
Sample1	0.342675	0.40459	0.989823	1.46371	0.733662	0.530112	0.237172	0.625571	0.991743	1.42434	1.85126	0.244455
Sample2	0.423072	0.50168	0.96184	1.41877	0.559873	0.463552	0.211649	0.592042	0.930325	1.34509	1.76489	0.222226
Sample3	0.405943	0.563854	0.922066	1.37053	0.789178	0.440815	0.249069	0.632767	0.957012	1.5229	1.80841	0.20342
mean	0.3906	0.49	0.9579	1.418	0.6942	0.4782	0.2326	0.6168	0.9597	1.431	1.808	0.2234
SEM	0.02445	0.04634	0.01966	0.0269	0.06907	0.02679	0.01104	0.01255	0.01778	0.05143	0.02493	0.01186
STAT3 phosphorylation
	THP-1						U937
time(h)	0	0.25	0.5	1	2	24	0	0.25	0.5	1	2	24
Sample1	0.339449	0.419372	0.408463	0.816276	1.39237	0.950653	0.647384	0.615472	0.575836	1.22897	0.906229	0.866762
Sample2	0.468923	0.429465	0.389523	0.775905	1.4328	0.899969	0.616183	0.440382	0.507215	1.17324	0.897446	0.853877
Sample3	0.379393	0.396465	0.433322	0.849452	1.36527	0.871444	0.698215	0.508223	0.559843	1.20708	0.913646	0.86372
mean	0.3959	0.4151	0.4104	0.8139	1.397	0.9074	0.6539	0.5214	0.5476	1.203	0.9058	0.8615
SEM	0.03828	0.009763	0.01268	0.02127	0.01962	0.02316	0.02391	0.05097	0.02073	0.01621	0.004682	0.003888
Fig 6b Western blot analysis for protein expression
SHP2 phosphorylation
	THP-1						U937
time(h)	0	0.25	0.5	1	2	24	0	0.25	0.5	1	2	24
Sample1	0.143158	0.167102	0.48753	0.581615	0.551885	0.210507	0.203235	0.328638	0.46068	0.71697	0.20416	0.18375
Sample2	0.197598	0.234646	0.371017	0.597765	0.605021	0.197884	0.167745	0.331755	0.492264	0.674238	0.20535	0.23469
Sample3	0.210541	0.255165	0.402234	0.788101	0.474843	0.209458	0.119159	0.469833	0.535834	0.757922	0.277722	0.202062
mean	0.183766	0.218971	0.42026	0.655827	0.543916	0.20595	0.16338	0.376742	0.496259	0.716377	0.229077	0.206834
SEM	0.0206446	0.0266024	0.0348211	0.0663011	0.0377899	0.00404419	0.0243684	0.0465542	0.0217869	0.0241594	0.0243249	0.0148974
Fig 6c Western blot analysis for protein expression
ERK phosphorylation
	THP-1				U937
	ctrl	rFGL2	SHP2i	ERKi	ctrl	rFGL2	SHP2i	ERKi
Sample1	0.457172	1.35571	0.143375	0.132592	0.802675	1.48846	0.46371	0.38301
Sample2	0.511649	1.59174	0.205092	0.204455	0.842307	1.38982	0.418765	0.42552
Sample3	0.47417	1.30325	0.148919	0.122226	0.838168	1.58618	0.47336	0.398728
mean	0.481	1.417	0.1658	0.1531	0.8277	1.488	0.4519	0.4024
SEM	0.01609	0.08872	0.01971	0.02586	0.01258	0.05668	0.01682	0.01241
STAT3 phosphorylation
	THP-1				U937
	ctrl	rFGL2	SHP2i	ERKi	ctrl	rFGL2	SHP2i	ERKi
Sample1	0.35943	0.928535	0.170533	0.192066	0.489178	0.85537	0.379227	0.29465
Sample2	0.390694	0.853276	0.162904	0.17012	0.578407	1.04199	0.383935	0.264649
Sample3	0.40394	0.909372	0.181628	0.164635	0.639237	0.96533	0.42227	0.333217
mean	0.3847	0.8971	0.1717	0.1756	0.5689	0.9542	0.3951	0.2975
SEM	0.0132	0.02258	0.005436	0.00838	0.04358	0.05416	0.01363	0.01985

## Sheet: Fig 7
Fig 7b RT-PCR analysis for MT mRNA levels								Fig 7c RT-PCR analysis for MT1F and MT2A mRNA levels
			2-deltadelta CT	mean fold change in gene expression	SEM						2-deltadelta CT	mean fold change in gene expression	SEM
MT1E	ctrl	Sample1	0.899783	1	0.0743		MT1F	THP-1	ctrl	Sample1	1.0131	1	0.1257
		Sample2	0.955098							Sample2	0.7759
		Sample3	1.14512							Sample3	1.211
	rFGL2	Sample1	4.36757	4.453	0.487				rFGL2	Sample1	2.295	2.746	0.2326
		Sample2	5.33583							Sample2	2.871
		Sample3	3.65543							Sample3	3.071
MT1F	ctrl	Sample1	0.772402	1	0.1153			U937	ctrl	Sample1	1.10949	1	0.1901
		Sample2	1.14623							Sample2	0.629635
		Sample3	1.08137							Sample3	1.26088
	rFGL2	Sample1	9.66407	8.995	0.5192				rFGL2	Sample1	4.00648	4.702	0.391
		Sample2	7.97302							Sample2	4.73963
		Sample3	9.34854							Sample3	5.35881
MT1G	ctrl	Sample1	1.08512	1	0.1157		MT2A	THP-1	ctrl	Sample1	1.068	1	0.27
		Sample2	1.14373							Sample2	0.502
		Sample3	0.771146							Sample3	1.43
	rFGL2	Sample1	4.7726	3.838	0.4895				rFGL2	Sample1	9.0195	9.977	0.653
		Sample2	3.11767							Sample2	11.225
		Sample3	3.62506							Sample3	9.687
MT1M	ctrl	Sample1	0.951402	1	0.1921			U937	ctrl	Sample1	1.20949	1	0.2884
		Sample2	0.694234							Sample2	0.429635
		Sample3	1.35436							Sample3	1.36088
	rFGL2	Sample1	1.45376	1.966	0.3266				rFGL2	Sample1	14.606	13.74	1.547
		Sample2	1.87204							Sample2	10.74
		Sample3	2.57316							Sample3	15.888
MT2A	ctrl	Sample1	0.859013	1	0.2056
		Sample2	1.40508
		Sample3	0.735909
	rFGL2	Sample1	15.7756	16.53	1.326
		Sample2	14.7067
		Sample3	19.1085
Fig 7d Western blot analysis for STAT3 expression
	THP-1		U937
	ctrl	STAT3i	ctrl	STAT3i
Sample1	0.725008	0.344552	0.927272	0.327393
Sample2	0.675983	0.271977	0.943302	0.345828
Sample3	0.809901	0.240571	0.829426	0.452237
mean	0.737	0.286	0.8997	0.375
SEM	0.0678	0.05339	0.06172	0.06736
	Fig 7d RT-PCR analysis for MT1F and MT2A mRNA levels
				2-deltadelta CT	mean fold change in gene expression	SEM
MT1F	THP-1	ctrl	Sample1	0.918996	1	0.1043
			Sample2	0.874075
			Sample3	1.20693
		STAT3i	Sample1	0.421302	0.3237	0.0527
			Sample2	0.240182
			Sample3	0.310227
	U937	ctrl	Sample1	1.17597	1	0.104
			Sample2	0.81597
			Sample3	1.00806
		STAT3i	Sample1	0.754668	0.6337	0.066
			Sample2	0.527895
			Sample3	0.617993
MT2A	THP-1	ctrl	Sample1	0.925008	1	0.1283
			Sample2	0.82543
			Sample3	1.24956
		STAT3i	Sample1	0.445524	0.3044	0.07065
			Sample2	0.227198
			Sample3	0.240571
	U937	ctrl	Sample1	1.22727	1	0.1637
			Sample2	0.843302
			Sample3	0.929426
		STAT3i	Sample1	0.627393	0.5319	0.05263
			Sample2	0.445828
			Sample3	0.522374

## Sheet: Fig 8
Fig 8a RT-PCR analysis for MT mRNA levels							Fig 8b RT-PCR analysis for mRNA levels
			2-deltadelta CT	mean fold change in gene expression	SEM		MT1F			2-deltadelta CT	mean fold change in gene expression	SEM
MT1E	M0	Sample1	0.891169	1	0.06887		THP-1	M0	Sample1	0.95148	1	0.062
		Sample2	0.860521						Sample2	1.21066
		Sample3	1.17883						Sample3	0.830422
		Sample4	0.913948						Sample4	1.02986
		Sample5	1.15553						Sample5	0.977576
	M1	Sample1	0.946512	1.707	0.3091			M1	Sample1	1.82117	1.982	0.3366
		Sample2	1.60233						Sample2	1.11084
		Sample3	2.7726						Sample3	2.38744
		Sample4	1.31854						Sample4	1.54549
		Sample5	1.89343						Sample5	3.04338
	M2	Sample1	5.58073	6.773	0.8935			M2	Sample1	4.21621	5.451	0.3874
		Sample2	9.87995						Sample2	6.45592
		Sample3	6.11767						Sample3	6.0257
		Sample4	4.789						Sample4	5.47792
		Sample5	7.49887						Sample5	5.08132
MT1F	M0	Sample1	0.599667	1	0.2571		U937	M0	Sample1	1.16145	1	0.05813
		Sample2	0.752402						Sample2	1.08133
		Sample3	1.08137						Sample3	0.818479
		Sample4	1.96656						Sample4	0.962821
		Sample5	0.6						Sample5	0.975923
	M1	Sample1	9.37035	5.878	1.937			M1	Sample1	1.35959	1.811	0.2668
		Sample2	10.6135						Sample2	1.63003
		Sample3	6.5551						Sample3	1.29252
		Sample4	1.02015						Sample4	2.02618
		Sample5	1.83294						Sample5	2.74483
	M2	Sample1	19.6672	16.19	1.597			M2	Sample1	5.61101	5.196	0.3449
		Sample2	16.8792						Sample2	6.25031
		Sample3	17.8249						Sample3	5.03446
		Sample4	10.212						Sample4	4.87003
		Sample5	16.3456						Sample5	4.21438
MT1G	M0	Sample1	0.959013	1	0.1084		MT2A			2-deltadelta CT	mean fold change in gene expression	SEM
		Sample2	1.30508				THP-1	M0	Sample1	0.752194	1	0.09962
		Sample3	0.635909						Sample2	1.25481
		Sample4	1.08645						Sample3	1.19428
		Sample5	1.01355						Sample4	0.8152
	M1	Sample1	1.30422	1.1	0.165				Sample5	0.98352
		Sample2	0.653303					M1	Sample1	1.05339	2.198	0.3359
		Sample3	0.748316						Sample2	1.99359
		Sample4	1.44239						Sample3	2.86416
		Sample5	1.34976						Sample4	2.87661
	M2	Sample1	12.5559	10.84	1.05				Sample5	2.20347
		Sample2	12.4902					M2	Sample1	2.19222	4.585	0.9805
		Sample3	11.4288						Sample2	3.0637
		Sample4	6.835						Sample3	5.13226
		Sample5	10.8734						Sample4	7.8842
MT1M	M0	Sample1	0.851402	1	0.1176				Sample5	4.65237
		Sample2	0.794234				U937	M0	Sample1	0.930228	1	0.05391
		Sample3	1.45436						Sample2	1.19238
		Sample4	0.968246						Sample3	0.877392
		Sample5	0.931754						Sample4	1.02458
	M1	Sample1	2.70638	3.442	0.7288				Sample5	0.97542
		Sample2	3.61491					M1	Sample1	1.03473	1.61	0.1579
		Sample3	1.47124						Sample2	1.72297
		Sample4	5.92506						Sample3	1.99832
		Sample5	3.49248						Sample4	1.67342
	M2	Sample1	14.1479	12.59	2.549				Sample5	1.62074
		Sample2	20.1871					M2	Sample1	6.49296	4.837	0.7406
		Sample3	11.4437						Sample2	3.6612
		Sample4	4.321						Sample3	2.77238
		Sample5	12.8525						Sample4	6.44383
MT2A	M0	Sample1	1.22884	1	0.1217				Sample5	4.81264
		Sample2	1.24373
		Sample3	0.671346
		Sample4	0.746266
		Sample5	1.10981
	M1	Sample1	4.35148	6.571	1.358
		Sample2	8.12742
		Sample3	3.06106
		Sample4	10.7211
		Sample5	6.59387
	M2	Sample1	19.6162	20.17	2.18
		Sample2	24.8045
		Sample3	23.6229
		Sample4	12.342
		Sample5	20.4627
Fig 8c FCM analysis for CD86+/CD163+/CD206+ cells
		CD86+					mean	SEM	CD163+					mean	SEM	CD206+					mean	SEM
THP-1	mock vector	89.2	93	86.7	80.5	87.3	87.34	2.03337	50.9	46.7	60.3	55.9	53.4	53.44	2.2912	50.4	45.8	52.7	49.6	49.6	49.62	1.11104
	MT1F vector	60.3	68.9	70.8	60.4	65.8	65.24	2.15002	69.8	70.9	72.9	65.2	69.8	69.72	1.26388	66.7	69.4	71.1	58.1	66.2	66.3	2.23674
	MT2A vector	59.4	69.9	65.1	65.8	60.1	64.06	1.94438	68.2	59.8	65.9	67.6	65.4	65.38	1.48809	67.8	69.4	70.6	65.9	68.5	68.44	0.78905
		CD86+					mean	SEM	CD163+					mean	SEM	CD206+					mean	SEM
U937	mock vector	78.9	92.8	90.7	84.1	85.3	86.36	2.47176	40.2	37.8	45.9	50.4	46.2	44.1	2.26097	44.2	47.9	53.6	55.8	52.8	50.86	2.10704
	MT1F vector	59.1	64.4	68.2	59.8	56.6	61.62	2.07229	69.4	61.6	60.7	65.6	60.4	63.54	1.73597	60.5	53.3	65.2	56.1	64.8	59.98	2.34977
	MT2A vector	57.5	58.7	59.8	54.5	64.9	59.08	1.70306	66.9	62.9	55.8	58.5	60.2	60.86	1.90068	62.5	69.5	65.7	67.6	60.9	65.24	1.58543
Fig 8d RT-PCR analysis for mRNA levels
NOS2			2-deltadelta CT	mean fold change in gene expression	SEM
THP-1	mock vector	Sample1	1.20956	1	0.126419
		Sample2	0.820956
		Sample3	1.32096
		Sample4	1.02286
		Sample5	0.625665
	MT1F vector	Sample1	0.422863	0.406539	0.0497478
		Sample2	0.359015
		Sample3	0.590148
		Sample4	0.359015
		Sample5	0.301654
	MT2A vector	Sample1	0.381654	0.291187	0.0276719		Fig 8e FCM analysis for CD86+/CD163+/CD206+ cells
		Sample2	0.281654						CD86+					mean	SEM	CD163+					mean	SEM	CD206+					mean	SEM
		Sample3	0.218208				THP-1	mock siRNA	80.9	85.1	78.4	75.2	94.8	82.88	3.39108	62.5	59.5	65.7	67.6	52.9	61.64	2.58565	45.2	39.8	40.7	50.8	45.2	44.34	1.96306
		Sample4	0.316209					MT1F siRNA	70.5	68.9	84.2	77.6	79.2	76.08	2.83433	69.1	47.5	68.4	56.9	58.5	60.08	4.00904	38.8	52.5	45.6	48.5	46.1	46.3	2.23674
		Sample5	0.258209					MT2A siRNA	72.8	74.5	69.3	82.2	70.2	73.8	2.29412	62.4	65.7	67.8	52.9	60.8	61.92	2.5662	51.6	44.9	50.4	47.3	47.8	48.4	1.18448
U937	mock vector	Sample1	0.937495	1	0.140764
		Sample2	0.825757						CD86+					mean	SEM	CD163+					mean	SEM	CD206+					mean	SEM
		Sample3	1.25225				U937	mock siRNA	79.6	86.2	89.9	89.1	87.3	86.42	1.82521	66.8	59.9	59.1	54.4	62.3	60.5	2.03052	50.2	39.9	40.6	45.8	46.3	44.56	1.92057
		Sample4	0.606065					MT1F siRNA	89.1	76.3	89.8	88.4	86.2	85.96	2.4893	62.9	69.8	50.9	55.2	60.8	59.92	3.24737	46.7	40.4	50.4	50.1	45.8	46.68	1.81312
		Sample5	1.37843					MT2A siRNA	84.4	79.5	90.2	89.8	84.8	85.74	1.97474	63.2	58.2	55.9	63.6	60.5	60.28	1.46813	46.8	43.4	50.6	48.9	47.2	47.38	1.20183
	MT1F vector	Sample1	0.376218	0.371309	0.0342351
		Sample2	0.341721
		Sample3	0.381637
		Sample4	0.272817
		Sample5	0.484154
	MT2A vector	Sample1	0.288398	0.236524	0.0308578
		Sample2	0.247568
		Sample3	0.177773
		Sample4	0.154532
		Sample5	0.31435				Fig 8f RT-PCR analysis for mRNA levels
ARG1			2-deltadelta CT	mean fold change in gene expression	SEM		NOS2			2-deltadelta CT	mean fold change in gene expression	SEM
THP-1	mock vector	Sample1	0.64367	1	0.117196		THP-1	mock siRNA	Sample1	0.727	1	0.091444
		Sample2	0.88923						Sample2	0.893
		Sample3	1.32933						Sample3	1.215
		Sample4	1.16246						Sample4	1.186
		Sample5	0.975316						Sample5	0.979
	MT1F vector	Sample1	11.5487	10.8337	1.19185			MT1F siRNA	Sample1	0.69651	0.697	0.0425358
		Sample2	9.35464						Sample2	0.788645
		Sample3	13.3364						Sample3	0.54635
		Sample4	6.96978						Sample4	0.767168
		Sample5	12.9592						Sample5	0.684
	MT2A vector	Sample1	20.722	19.9785	1.45419			MT2A siRNA	Sample1	0.579	0.495	0.0246164
		Sample2	24.148						Sample2	0.431209
		Sample3	15.1791						Sample3	0.498442
		Sample4	19.1109						Sample4	0.464693
		Sample5	20.7326						Sample5	0.503
U937	mock vector	Sample1	1.4435	1	0.160402		U937	mock siRNA	Sample1	0.669	1	0.103135
		Sample2	1.2573						Sample2	0.882
		Sample3	0.75267						Sample3	1.239
		Sample4	0.56387						Sample4	1.176
		Sample5	0.98266						Sample5	1.034
	MT1F vector	Sample1	16.4357	18.4554	1.89873			MT1F siRNA	Sample1	0.65397	0.547	0.0403762
		Sample2	19.679						Sample2	0.486
		Sample3	16.7471						Sample3	0.598
		Sample4	14.2088						Sample4	0.427
		Sample5	25.2063						Sample5	0.568
	MT2A vector	Sample1	37.1735	29.9901	4.33717			MT2A siRNA	Sample1	0.62651	0.511	0.0522404
		Sample2	27.286						Sample2	0.322731
		Sample3	40.451						Sample3	0.581757
		Sample4	15.582						Sample4	0.49274
		Sample5	29.458						Sample5	0.5323
							ARG1			2-deltadelta CT	mean fold change in gene expression	SEM
							THP-1	mock siRNA	Sample1	1.191	1	0.0907871
									Sample2	1.026
									Sample3	0.714
									Sample4	1.182
									Sample5	0.887
								MT1F siRNA	Sample1	1.271	0.9796	0.112399
									Sample2	1.056
									Sample3	1.104
									Sample4	0.621
									Sample5	0.846
								MT2A siRNA	Sample1	1.297	1.2408	0.0901712
									Sample2	1.405
									Sample3	1.341
									Sample4	0.892
									Sample5	1.269
							U937	mock siRNA	Sample1	0.687	1	0.124348
									Sample2	1.235
									Sample3	1.302
									Sample4	0.747
									Sample5	1.029
								MT1F siRNA	Sample1	1.347	1.272	0.123798
									Sample2	1.186
									Sample3	0.861
									Sample4	1.616
									Sample5	1.351
								MT2A siRNA	Sample1	1.308	1.0686	0.0963502
									Sample2	1.2995
									Sample3	0.908
									Sample4	0.9402
									Sample5	0.8876

## Sheet: Fig 9
Fig 9a RT-PCR analysis for MT mRNA levels							Fig 9b FCM analysis of cytokines
			2-deltadelta CT	mean fold change in gene expression	SEM			IFN-γ		IL-17A		IL-4		TGF-β
TBX21	PBS-treated Mφ +naive T	Sample1	1.27597	1	0.09663			PBS-treated Mφ +naive T	rFGL2-treated Mφ+naive T	PBS-treated Mφ +naive T	rFGL2-treated Mφ+naive T	PBS-treated Mφ +naive T	rFGL2-treated Mφ+naive T	PBS-treated Mφ +naive T	rFGL2-treated Mφ+naive T
		Sample2	0.81597				Sample1	14.66	7.89	3.43	0.97	7.07	13.26	3.57	5.74
		Sample3	0.808062				Sample2	15.02	10.39	3.64	1.03	6.11	13.67	4.42	3.83
		Sample4	0.918194				Sample3	10.29	6.93	2.74	1.48	7.88	14.42	2.56	5.01
		Sample5	1.18181				Sample4	12.34	5.47	3.06	1.21	6.44	9.22	3.93	3.67
	rFGL2-treated Mφ+naive T	Sample1	0.754668	0.6262	0.04313		Sample5	10.64	7.13	3.65	0.74	9.87	8.62	3.25	4.98
		Sample2	0.527895				mean	12.39	7.562	3.304	1.086	7.474	11.84	3.546	4.646
		Sample3	0.617993				SEM	0.8742	0.8083	0.1769	0.1239	0.6708	1.209	0.314	0.3911
		Sample4	0.541859
		Sample5	0.688346
RORC	PBS-treated Mφ +naive T	Sample1	0.918996	1	0.05954
		Sample2	0.874075
		Sample3	1.20693
		Sample4	0.946681
		Sample5	1.05332
	rFGL2-treated Mφ+naive T	Sample1	0.421302	0.327	0.03392
		Sample2	0.240182
		Sample3	0.310227
		Sample4	0.388065
		Sample5	0.276
GATA3	PBS-treated Mφ +naive T	Sample1	1.113	1	0.1293
		Sample2	0.6759
		Sample3	1.311
		Sample4	1.18954
		Sample5	0.710556
	rFGL2-treated Mφ+naive T	Sample1	2.695	3.158	0.199
		Sample2	2.871
		Sample3	3.671
		Sample4	2.9568
		Sample5	3.5962
FOXP3	PBS-treated Mφ +naive T	Sample1	1.23627	1	0.1027
		Sample2	0.802853
		Sample3	1.16088
		Sample4	1.0876
		Sample5	0.7124
	rFGL2-treated Mφ+naive T	Sample1	1.60648	1.578	0.06836
		Sample2	1.73963
		Sample3	1.35881
		Sample4	1.68768
		Sample5	1.49763

## Sheet: Supplementary Fig 2
sFig 2a Western blot analysis for protein expression
P38 phosphorylation
	THP-1						U937
time(h)	0	0.25	0.5	1	2	24	0	0.25	0.5	1	2	24
Sample1	0.375639	0.32412	0.38762	0.35644	0.303618	0.377185	0.47694	0.537815	0.5077	0.479758	0.478588	0.46982
Sample2	0.34361	0.416507	0.445246	0.326632	0.412946	0.404324	0.487602	0.44763	0.49348	0.45433	0.51258	0.50278
Sample3	0.426219	0.36515	0.363903	0.361693	0.361244	0.392732	0.437688	0.544748	0.52029	0.43642	0.567824	0.54055
mean	0.381823	0.368592	0.398923	0.348255	0.359269	0.391414	0.46741	0.510064	0.507157	0.456836	0.519664	0.504383
SEM	0.0240468	0.0267253	0.0241522	0.0109173	0.0315757	0.00786204	0.0151764	0.0312813	0.00774415	0.0125731	0.0260026	0.0204337
JNK phosphorylation
	THP-1						U937
time(h)	0	0.25	0.5	1	2	24	0	0.25	0.5	1	2	24
Sample1	0.411936	0.411936	0.462276	0.418582	0.433713	0.433713	0.401983	0.311677	0.358596	0.413586	0.367432	0.350174
Sample2	0.468162	0.493639	0.452929	0.380053	0.408067	0.428506	0.32777	0.41777	0.360868	0.43586	0.424968	0.421743
Sample3	0.358583	0.358052	0.428541	0.480053	0.461102	0.417691	0.479371	0.449833	0.440832	0.378319	0.387308	0.387308
mean	0.412893	0.42121	0.447917	0.426227	0.434293	0.426637	0.40304	0.393093	0.386767	0.409257	0.393237	0.386407
SEM	0.0316366	0.0394149	0.0100573	0.0291196	0.0153112	0.00471848	0.0437664	0.0417455	0.0270396	0.0167511	0.0168726	0.0206654
STAT6 phosphorylation
	THP-1						U937
time(h)	0	0.25	0.5	1	2	24	0	0.25	0.5	1	2	24
Sample1	0.09962	0.107597	0.1008	0.102727	0.118242	0.120658	0.108518	0.105668	0.105345	0.113274	0.105605	0.103513
Sample2	0.109341	0.1016	0.10696	0.108433	0.109818	0.114303	0.11402	0.103956	0.120423	0.114058	0.11409	0.110839
Sample3	0.12416	0.112906	0.12099	0.127943	0.11348	0.103429	0.120436	0.114402	0.0941382	0.104224	0.125462	0.120932
mean	0.11104	0.107368	0.109583	0.113034	0.113847	0.112797	0.114325	0.108009	0.106635	0.110519	0.115053	0.111761
SEM	0.0071349	0.00326569	0.00597417	0.00763398	0.00243881	0.0050303	0.0034438	0.00323457	0.00761503	0.0031556	0.00575244	0.00504943
sFig 2b Western blot analysis for protein expression
SHP1 phosphorylation
	THP-1						U937
time(h)	0	0.25	0.5	1	2	24	0	0.25	0.5	1	2	24
Sample1	0.35849	0.42744	0.352696	0.450249	0.463386	0.387308	0.527116	0.495733	0.445774	0.472889	0.422469	0.427089
Sample2	0.45945	0.367951	0.426466	0.377917	0.352902	0.356882	0.491213	0.448114	0.523668	0.420756	0.45789	0.480841
Sample3	0.402983	0.374386	0.378319	0.42259	0.48698	0.427472	0.588855	0.404437	0.401024	0.511919	0.517735	0.44839
mean	0.406974	0.389926	0.385827	0.416919	0.434423	0.390554	0.535728	0.449428	0.456822	0.468521	0.466031	0.452107
SEM	0.0292129	0.0188489	0.021624	0.0210721	0.0413255	0.020442	0.0285138	0.0263631	0.0358326	0.026407	0.0278007	0.0156277
SHIP phosphorylation
	THP-1						U937
time(h)	0	0.25	0.5	1	2	24	0	0.25	0.5	1	2	24
Sample1	0.558828	0.536267	0.421735	0.622	0.507827	0.446762	0.521555	0.421212	0.436862	0.51587	0.459738	0.478421
Sample2	0.516496	0.568954	0.486762	0.403994	0.54938	0.381735	0.412387	0.478406	0.353448	0.35178	0.475093	0.421212
Sample3	0.440281	0.455584	0.424217	0.583538	0.439549	0.504217	0.591321	0.3942	0.55171	0.50265	0.467465	0.46984
mean	0.505202	0.520269	0.444238	0.536511	0.498918	0.444238	0.508421	0.431273	0.44734	0.456767	0.467432	0.456491
SEM	0.0346844	0.0336905	0.0212742	0.0671821	0.0320168	0.0353801	0.0520695	0.0248232	0.0574726	0.0526319	0.00443265	0.0178127
sFig 2c Western blot analysis for protein expression
NF-κB phosphorylation
	THP-1				U937
	ctrl	rFGL2	SHP2i	ERKi	ctrl	rFGL2	SHP2i	ERKi
Sample1	0.569962	0.407597	0.55008	0.710273	0.59114	0.458104	0.491204	0.611406
Sample2	0.580934	0.381129	0.610696	0.681084	0.551204	0.439114	0.609414	0.583588
Sample3	0.62416	0.351057	0.581053	0.551133	0.621098	0.503911	0.59568	0.608877
mean	0.591685	0.379928	0.58061	0.647497	0.587814	0.467043	0.565433	0.60129
SEM	0.0165434	0.0163328	0.0174997	0.0489131	0.020245	0.0192319	0.0373254	0.00888113

[truncated: 1 more sheets: Supplementary Fig 3]
